# Supplementary material for: A high-quality reference genome for the common creek chub, Semotilus atromaculatus
Source: G3 (Bethesda). 2023 Dec 21;14(2):jkad283. doi: 10.1093/g3journal/jkad283 (PMC10849318; doi:10.1093/g3journal/jkad283)
Supplement: jkad283_Supplementary_Data [file jkad283_supplementary_data.zip]

Archive with 3 entries (3 files):
- Supplemental_Figures_G3-2023-404422.pdf
- Table_S1_G3-2023-404422.csv
- Table_S2_G3-2023-404422.csv
